# Supplementary material for: Resilience, Emotional Intelligence, and Occupational Performance in Family Members Who Are the Caretakers of Patients with Dementia in Spain: A Cross-Sectional, Analytical, and Descriptive Study
Source: J Clin Med. 2021 Sep 20;10(18):4262. doi: 10.3390/jcm10184262 (PMC8469665; doi:10.3390/jcm10184262)
Supplement: Supplementary file 1 [file jcm-10-04262-s001.zip]

Archive with 1 entries (1 files):
- jcm-1320080-supplementary.pdf
